# Supplementary material for: Photon Counting CT Angiography of the Head and Neck: Image Quality Assessment of Polyenergetic and Virtual Monoenergetic Reconstructions
Source: Diagnostics (Basel). 2022 May 24;12(6):1306. doi: 10.3390/diagnostics12061306 (PMC9222087; doi:10.3390/diagnostics12061306)
Supplement: Supplementary file 1 [file diagnostics-12-01306-s001.zip]

Archive with 1 entries (1 files):
- diagnostics-1712350-supplementary.pdf
